# Supplementary material for: Multi-omics reveal vitamin D regulation of immune-gut microbiome interactions and tolerogenic pathways in inflammatory bowel disease
Source: Cell Rep Med. 2026 Mar 26;7(4):102703. doi: 10.1016/j.xcrm.2026.102703 (PMC13130636; doi:10.1016/j.xcrm.2026.102703)
Supplement: Table S2. Top 200 BCR clonotypes after vitamin D in IBD (Excel sheet), related to Figure 4 [file mmc2.xlsx]

## Sheet: Table S2
Table S2. Top 200 BCR Clonotypes After Vitamin D in IBD
BCR Clonotype	avg_log2FC	p_val	q value (FDR)
CQAWDSSTVVF-IGLV3-1*01	-0.282372	0.778796	0.95183
CQQSYSTPRTF-IGKV1-39*01	-0.293641	0.077782	0.439164
CQQSYSTPLTF-IGKV1-39*01	-0.213869	0.724484	0.95183
CQQYGSSPRTF-IGKV3-20*01	-0.18861	0.867654	0.991846
CQQSYSTPYTF-IGKV1-39*01	1.11264	0.036998	0.368251
CAAWDDSLNGWVF-IGLV1-44*01	-0.870885	0.410696	0.81834
CQQRSNWPLTF-IGKV3-11*01	0.282793	0.565961	0.900518
CGTWDSSLSAGVF-IGLV1-51*01	-0.844052	0.247927	0.742276
CQQSYSTPWTF-IGKV1-39*01	0.337039	0.941724	>0.999999
CQQYDNLPLTF-IGKV1-33*01	0.142516	1	>0.999999
CQQYGSSPLTF-IGKV3-20*01	0.0167934	0.499808	0.874086
CQQYYSTPLTF-IGKV4-1*01	-0.7034	0.074843	0.439164
CGTWDSSLSAVVF-IGLV1-51*01	0.90309	0.083617	0.44717
CQQYGSSPWTF-IGKV3-20*01	0.401415	0.62468	0.920266
CMQALQTPLTF-IGKV2-28*01	1.9256	0.011302	0.203016
CSSYTSSSTLVF-IGLV2-14*01	-0.151755	0.895725	0.999006
CQQYNNWPPWTF-IGKV3-15*01	0.309007	0.186569	0.613012
CQQYNNWPRTF-IGKV3-15*01	1.04332	0.093448	0.44717
CAAWDDSLNGVVF-IGLV1-44*01	-1.04463	0.28541	0.761423
CQQYNNWPPLTF-IGKV3-15*01	1.47047	0.066918	0.434515
CQQANSFPLTF-IGKV1-12*01	-1.89998	0.386161	0.81834
CQQSYSTPPTF-IGKV1-39*01	0.374987	0.30882	0.761423
CQQYYSTPYTF-IGKV4-1*01	-0.0867053	0.520683	0.874086
CQSYDSSLSGSVF-IGLV1-40*01	0.235037	0.761264	0.95183
CQQYNSYPWTF-IGKV1-5*03	0.410218	0.761264	0.95183
CQSYDSSLSGWVF-IGLV1-40*01	-0.100332	1	>0.999999
CNSRDSSGNHVVF-IGLV3-19*01	-0.478667	0.789126	0.95183
CQQYNSYSRTF-IGKV1-5*03	-0.431766	0.536062	0.874086
CQSYDSSLSGYVF-IGLV1-40*01	1.05822	0.171616	0.599054
CMQALQTPRTF-IGKV2-28*01	0.67912	0.07434	0.439164
CQQYYSTPWTF-IGKV4-1*01	0.266246	1	>0.999999
CQVWDSSSDHVVF-IGLV3-21*02	-1.51301	0.951526	>0.999999
CQQYGSSPFTF-IGKV3-20*01	-1.40553	0.685047	0.95183
CQQYGSSPYTF-IGKV3-20*01	-0.766756	0.321474	0.769975
CQQYNNWPLTF-IGKV3-15*01	-0.579776	0.452164	0.846282
CQSYDSSLSGVVF-IGLV1-40*01	-0.325263	0.32847	0.772027
CSSYAGSNNLVF-IGLV2-8*01	-0.453683	0.749841	0.95183
CAAWDDSLSGWVF-IGLV1-47*01	1.40901	0.583757	0.906229
CGTWDSSLSAWVF-IGLV1-51*01	-0.527982	0.111051	0.489968
CMQALQTPPTF-IGKV2-28*01	-0.115443	0.229707	0.704501
CQAWDSSTAVF-IGLV3-1*01	0.0819131	0.898341	0.999006
CAAWDDSLNGPVF-IGLV1-44*01	-0.247704	0.579282	0.904867
CQQYYSTPPTF-IGKV4-1*01	-3.39138	0.157365	0.590683
CQQYYSTPRTF-IGKV4-1*01	1.77702	0.190127	0.613012
CMQALQTPYTF-IGKV2-28*01	0.881342	0.053376	0.397287
CQQYGSSPPYTF-IGKV3-20*01	-1.58474	0.542198	0.874086
CSSYTSSSTLVF-IGLV2-14*03	-3.40358	0.056226	0.404005
CAAWDDSLSGVVF-IGLV1-47*01	-0.467888	0.5965	0.914853
CMQALQTPWTF-IGKV2-28*01	1.08174	0.080327	0.439164
CQQYDNLPYTF-IGKV1-33*01	-1.17821	0.578061	0.904867
CQQYNSYPLTF-IGKV1-16*02	0.200993	0.715133	0.95183
CQQSYSTPFTF-IGKV1-39*01	-0.681674	0.691519	0.95183
CQQYNNWPPYTF-IGKV3-15*01	-1.19571	0.094073	0.44717
CQSADSSGTYVVF-IGLV3-25*03	1.19101	0.14848	0.583455
CQQRSNWPPLTF-IGKV3-11*01	0.595018	0.338702	0.78354
CQQYDNLPITF-IGKV1-33*01	1.4412	0.099335	0.454214
CSSYTSSSTVVF-IGLV2-14*01	0.942634	0.031709	0.364883
CCSYAGSYTWVF-IGLV2-11*01	0.84326	0.043466	0.390406
CNSRDSSGNHLVF-IGLV3-19*01	1.04009	0.061899	0.432415
CQQSYSTPITF-IGKV1-39*01	-0.742283	0.353321	0.799273
CQQRSNWLYTF-IGKV3-11*01	6.7297	0.000488	0.061399
CQQRSNWLTF-IGKV3-11*01	-0.475501	0.832509	0.975448
CQQYGSSPTF-IGKV3-20*01	-0.856954	0.89486	0.999006
CQQYYSYPRTF-IGKV1-8*01	-0.914133	0.713978	0.95183
CSSYTSSSTRVF-IGLV2-14*01	0.163081	0.413253	0.81834
CVLYMGSGIWVF-IGLV8-61*01	-1.22756	0.785742	0.95183
CAAWDDSLNGYVF-IGLV1-44*01	-1.22521	0.197378	0.620484
CQQYNSYSYTF-IGKV1-5*03	0.756024	0.240533	0.728814
CLQHNSYPRTF-IGKV1-17*01	-1.92771	0.72654	0.95183
CQQYNSYSWTF-IGKV1-5*03	1.12709	0.303816	0.761423
CQQYNSYWTF-IGKV1-5*03	-1.26789	0.197378	0.620484
CQVWDSSSDHVVF-IGLV3-21*04	-1.58644	0.418041	0.81834
CSSYTSSSTWVF-IGLV2-14*01	-0.0997235	0.974622	>0.999999
CMQALQTPFTF-IGKV2-28*01	-0.757789	0.988101	>0.999999
CQQRSNWPPITF-IGKV3-11*01	0.212928	0.320883	0.769975
CQQSYSTLWTF-IGKV1-39*01	0.432784	0.411982	0.81834
CQQYGSSLTF-IGKV3-20*01	-0.840312	0.841673	0.975448
CQQYGSSPITF-IGKV3-20*01	1.07683	0.031919	0.364883
CAAWDDSLSGPVF-IGLV1-47*01	1.5333	0.176192	0.599054
CCSYAGSSTWVF-IGLV2-23*01	-0.789145	0.272583	0.748671
CMQALQTPITF-IGKV2-28*01	-0.61239	0.709014	0.95183
CQQANSFPLTF-IGKV1D-12*01	-0.277085	0.776785	0.95183
CMQALQTSITF-IGKV2-28*01	6.03033	0.002625	0.079435
CQVWDSSSDHYVF-IGLV3-21*02	2.41264	0.038438	0.368251
CSSYTSSSTLVVF-IGLV2-14*01	-0.67107	0.921809	>0.999999
CAAWDDSLSGRVF-IGLV1-47*01	-1.31712	1	>0.999999
CLQHNSYPWTF-IGKV1-17*01	-1.00896	0.468292	0.849867
CQSYDRSLSGSDVF-IGLV1-40*01	5.93855	3.1e-05	0.007675
CQQRSNWPPTF-IGKV3-11*01	1.64784	0.621513	0.920266
CQQRSNWPPYTF-IGKV3-11*01	0.544421	0.610152	0.920266
CQAWDSSTGVF-IGLV3-1*01	1.60969	0.070137	0.439164
CQQRSNWPRTF-IGKV3-11*01	2.23165	0.098411	0.454214
CQVWDSSSDHYVF-IGLV3-21*04	3.07478	0.002857	0.079435
CQQYNNWPYTF-IGKV3-15*01	-1.83194	0.133621	0.560073
CQSADSSGTYVF-IGLV3-25*03	-2.51939	0.050192	0.397174
CSSYTSSSTVVF-IGLV2-14*03	-1.48631	0.609149	0.920266
CSSYTSSSTYVF-IGLV2-14*01	-0.270436	0.34881	0.797475
CLQHNSYPLTF-IGKV1-17*01	-1.7711	0.156403	0.590683
CMQALQTPHTF-IGKV2-28*01	1.37454	0.468292	0.849867
CMQALQTPTF-IGKV2-28*01	-0.256486	0.515278	0.874086
CQQSYSTPTF-IGKV1-39*01	0.894477	0.275627	0.748671
CQQYDNLPFTF-IGKV1-33*01	-1.82542	0.395462	0.81834
CQQYGSSPPWTF-IGKV3-20*01	-1.6985	0.864887	0.991846
CQQYNNWPPITF-IGKV3-15*01	0.181984	0.774529	0.95183
CQQANSFPYTF-IGKV1-12*01	3.06864	0.003671	0.083933
CMQGTHWPYTF-IGKV2-30*01	2.13142	0.442299	0.836344
CQKYNSAPRTF-IGKV1-27*01	1.06496	0.373725	0.813006
CQQYGSSPPTF-IGKV3-20*01	2.85938	0.000852	0.061399
CQQYYSTPFTF-IGKV4-1*01	1.15735	0.133621	0.560073
CSSYTSSSTPYVF-IGLV2-14*01	-2.03139	0.050537	0.397174
CGTWDSSLSAYVF-IGLV1-51*01	-0.14671	0.144688	0.583455
CNSRDSSGNHWVF-IGLV3-19*01	0.339247	0.32473	0.770437
CQKYNSAPLTF-IGKV1-27*01	0.0407456	0.678772	0.95183
CQKYNSAPWTF-IGKV1-27*01	0.518855	0.657827	0.945354
CQQRSNWPPWTF-IGKV3-11*01	-1.45455	0.458572	0.847988
CQQSYSTPPYTF-IGKV1-39*01	0.493569	0.918694	>0.999999
CQQSYSTPQTF-IGKV1-39*01	0.825232	0.303795	0.761423
CAAWDDSLNGLVF-IGLV1-44*01	-0.451943	0.306046	0.761423
CLQDYNYPRTF-IGKV1-6*01	-0.0441207	0.515278	0.874086
CQQLNSYPLTF-IGKV1-9*01	1.88014	0.14386	0.583455
CQQYGSSLWTF-IGKV3-20*01	-0.842803	0.963226	>0.999999
CQQYGSSPGTF-IGKV3-20*01	0.721999	0.952984	>0.999999
CQQYGSSRTF-IGKV3-20*01	1.33679	0.079876	0.439164
CQQYNSYPLTF-IGKV1-5*03	-1.85485	1	>0.999999
CMQALQTLTF-IGKV2-28*01	-0.00329588	0.274445	0.748671
CQQYGSSPPITF-IGKV3-20*01	0.0827807	0.798706	0.953701
CQSYDSSLSVVF-IGLV1-40*01	0.297894	0.039536	0.368251
CQTWGTGIRVF-IGLV4-69*01	0.820307	0.263321	0.748671
CAAWDDSLNGRVF-IGLV1-44*01	-0.590386	0.297852	0.761423
CQQLNSYPLTF-IGKV1-9*03	1.74886	0.273438	0.748671
CQQSYSTPGTF-IGKV1-39*01	1.84982	0.263321	0.748671
CQQYNSYPRTF-IGKV1-16*02	0.190132	0.6698	0.951683
CYSTDSSGNHRVF-IGLV3-10*01	1.04569	0.048279	0.397174
CCSYAGSSTYVF-IGLV2-23*01	-1.81648	0.421204	0.81834
CQQYDNLPPTF-IGKV1-33*01	2.73389	0.004685	0.098184
CMQGTHWPWTF-IGKV2-30*01	-0.195782	0.766029	0.95183
CQQRSNWPPFTF-IGKV3-11*01	-0.864905	0.495422	0.874086
CQQSYSTLYTF-IGKV1-39*01	-1.00054	0.890381	0.999006
CQQSYSTPPLTF-IGKV1-39*01	0.677783	0.625732	0.920266
CQQYDNLPPLTF-IGKV1-33*01	0.756344	0.190094	0.613012
CQQYDNLPRTF-IGKV1-33*01	0.681633	0.414307	0.81834
CQQYNNWPWTF-IGKV3-15*01	2.32897	0.007904	0.152907
CQQYNSYPYTF-IGKV1-16*02	1.00481	0.97995	>0.999999
CQQYYSYPLTF-IGKV1-8*01	0.56407	0.359131	0.799273
CQSYDSSLSGSGVF-IGLV1-40*01	1.98505	0.038635	0.368251
CQVWDSSSDHWVF-IGLV3-21*02	-0.59257	0.705719	0.95183
CQVWDSSSDHWVF-IGLV3-21*04	-1.68566	0.211426	0.656438
CQQYNSYPYTF-IGKV1-5*03	1.39183	0.002857	0.079435
CCSYAGSSTWVF-IGLV2-23*02	-0.176638	0.761536	0.95183
CCSYAGSYTLVF-IGLV2-11*01	-0.63245	0.807739	0.953701
CLQDYNYPWTF-IGKV1-6*01	-0.274033	0.903198	0.999006
CMQGTHWPRTF-IGKV2-30*01	-0.425552	0.454285	0.846282
CQQANSFPRTF-IGKV1-12*01	-1.49201	0.276855	0.748671
CQQFNSYPLTF-IGKV1-13*02	-0.866046	0.414307	0.81834
CQQSYSTLLTF-IGKV1-39*01	-0.322433	0.42627	0.81834
CQQYGSSPLYTF-IGKV3-20*01	-0.628079	0.714844	0.95183
CQQYNNWPPVTF-IGKV3-15*01	-1.94379	0.541626	0.874086
CQQYNSYPITF-IGKV1-16*02	-0.754087	0.596588	0.914853
CQQYNSYSRTF-IGKV1-5*01	0.870786	0.172607	0.599054
CQSYDSSLSGSVVF-IGLV1-40*01	2.01564	0.024963	0.34878
CQVWDSSTVVF-IGLV3-9*01	0.592019	1	>0.999999
CCSYAGSYTYVF-IGLV2-11*01	0.214019	0.735352	0.95183
CMQATQFPLTF-IGKV2-24*01	-2.96354	0.56189	0.900061
CMQRIEFPYTF-IGKV2-40*01	-0.848436	0.951538	>0.999999
CNSRDSSGNHYVF-IGLV3-19*01	-3.64227	0.080322	0.439164
CQKYNSAPFTF-IGKV1-27*01	2.93019	0.855225	0.986608
CQQANSFPPTF-IGKV1-12*01	1.92617	0.187622	0.613012
CQQLNSYPRTF-IGKV1-9*01	-2.24075	0.541748	0.874086
CQQRSNWPITF-IGKV3-11*01	0.678633	0.635498	0.92169
CQQRSNWPTF-IGKV3-11*01	-0.817037	0.6698	0.951683
CQQRSNWPWTF-IGKV3-11*01	-2.69907	0.421204	0.81834
CQQSYSTLTF-IGKV1-39*01	-0.365871	0.807739	0.953701
CQQYGSSPQTF-IGKV3-20*01	1.37451	0.094238	0.44717
CQQYNNWWTF-IGKV3-15*01	0.974331	0.168823	0.599054
CSSYTSSSTLYVF-IGLV2-14*01	1.19058	0.003159	0.079435
CVLYMGSGISVF-IGLV8-61*01	-4.56578	0.094238	0.44717
CAAWDDSLNGWVF-IGLV1-36*01	-0.147633	0.380371	0.817603
CMQGTHWPYTF-IGKV2-30*02	5.6193	0.029541	0.364883
CQAWDSSVVF-IGLV3-1*01	-2.14333	0.541626	0.874086
CQQSYSTPPWTF-IGKV1-39*01	0.201468	0.946045	>0.999999
CQQYDNLPHF-IGKV1-33*01	1.70673	0.153076	0.590683
CQQYGSSPPLTF-IGKV3-20*01	-1.14561	0.839355	0.975448
CQQYGSSSYTF-IGKV3-20*01	0.283106	0.839355	0.975448
CQQYNNWPTF-IGKV3-15*01	-1.33474	0.635498	0.92169
CQQYNSYPLTF-IGKV1-16*01	0.142182	1	>0.999999
CQQYNSYSWTF-IGKV1-5*04	2.96224	0.053711	0.397287
CQQYYSTPQTF-IGKV4-1*01	-3.38689	0.094238	0.44717
CQSADSSGTYWVF-IGLV3-25*03	0.282094	0.969727	>0.999999
CSSYTSSSTLGVF-IGLV2-14*01	0.411655	0.807739	0.953701
CSSYTSSSTWVF-IGLV2-14*03	1.24861	0.167725	0.599054
CLQDYNYPYTF-IGKV1-6*01	-0.976886	0.42627	0.81834
CLQHNSYPYTF-IGKV1-17*01	0.375178	0.733398	0.95183
CMQALQTPPWTF-IGKV2-28*01	1.65391	0.17627	0.599054
CMQALQTPQTF-IGKV2-28*01	2.80173	0.026611	0.352236
CMQGIHLPLTF-IGKV2-29*02	-3.75367	0.067383	0.434515
CQAWDSGTVVF-IGLV3-1*01	5.08884	0.357544	0.799273
CQAWDSSTYVVF-IGLV3-1*01	-1.60481	0.160156	0.592319
CQQANSFPITF-IGKV1-12*01	2.03769	0.501587	0.874086
CQQRSNWPGTF-IGKV3-11*01	0.0263703	0.946045	>0.999999
CQQSYSTLFTF-IGKV1-39*01	1.13856	0.266113	0.748671
CQQSYSTPLYTF-IGKV1-39*01	0.937547	0.273438	0.748671
CQQSYSTSWTF-IGKV1-39*01	-0.206886	0.946045	>0.999999
CQQYGRTF-IGKV3-20*01	-0.423855	0.541748	0.874086
CQQYGSSPKTF-IGKV3-20*01	-0.300651	0.898438	0.999006
CQQYGSSPMYTF-IGKV3-20*01	2.29787	0.30127	0.761423
CQQYNNWPQTF-IGKV3-15*01	0.161513	0.519531	0.874086
CQQYNSYPYTF-IGKV1-5*04	2.34712	0.365234	0.805726
CQQYYSTPHTF-IGKV4-1*01	3.73998	0.733398	0.95183
CQQYYSYPPTF-IGKV1-8*01	-0.720948	0.909668	0.999006
CQQYYSYPYTF-IGKV1-8*01	0.211532	0.30127	0.761423
CQSADSSGTWVF-IGLV3-25*03	-0.824377	0.469727	0.849867
CSAWDSSLSAWVF-IGLV10-54*01	-0.358945	0.30542	0.761423
CSSYAGSNNWVF-IGLV2-8*01	-3.04938	0.909668	0.999006
CAAWDDSLNGPVF-IGLV1-36*01	-3.80036	0.094238	0.44717
CAAWDDSLSGHVF-IGLV1-47*01	-4.35289	0.020996	0.310606
CCSYAGSSTLVF-IGLV2-23*02	1.38824	0.733398	0.95183
CCSYAGSSTYVF-IGLV2-23*02	3.51446	0.047852	0.397174
CCSYAGSYTFVVF-IGLV2-11*01	2.67682	0.013428	0.225129
CLQDYNYPLTF-IGKV1-6*01	-2.76676	0.101563	0.456106
CMQALQTPPYTF-IGKV2-28*01	-0.895775	0.786865	0.95183
CMQALQTRTF-IGKV2-28*01	-0.46211	0.62207	0.920266
CMQATQFPYTF-IGKV2-24*01	1.00336	0.423828	0.81834
CMQGTHWPGTF-IGKV2-30*01	-5.81523	0.742188	0.95183
CMQGTHWPPWTF-IGKV2-30*02	1.52385	0.431641	0.822373
CQQSYSTPVTF-IGKV1-39*01	-0.465271	0.518555	0.874086
CQQYDNLPTF-IGKV1-33*01	4.33714	0.03418	0.368251
CQQYGSSPVTF-IGKV3-20*01	-1.36996	0.637695	0.92169
CQQYNNWPPTF-IGKV3-15*01	1.05203	0.3396	0.78354
CQQYNSYPWTF-IGKV1-5*04	1.28565	0.320313	0.769975
CQQYNSYSTF-IGKV1-5*03	0.312968	0.791016	0.95183
CQQYYSFPWTF-IGKV1D-8*01	-1.22614	0.413086	0.81834
CQQYYSYPWTF-IGKV1-8*01	-0.964041	0.541748	0.874086
CQSYDSSLSGSYVF-IGLV1-40*01	-1.70203	0.123047	0.533535
CSSYAGSNNVVF-IGLV2-8*01	-2.39506	0.519531	0.874086
CSSYTSSSTPVVF-IGLV2-14*01	-1.95926	0.569336	0.900518
CQQYGSSLYTF-IGKV3-20*01	-3.52157	0.001816	0.079435
CAAWDDSLNGHVVF-IGLV1-44*01	-1.27004	0.375	0.813006
CAAWDDSLNGVVF-IGLV1-36*01	-4.65007	0.067383	0.434515
CGADHGSGSNFVWVF-IGLV9-49*01	0.295035	0.769531	0.95183
CGTWDSSLSAGVF-IGLV1-51*02	1.24677	0.625	0.920266
CLQDYSYPRTF-IGKV1-6*01	-3.14032	0.700195	0.95183
CMQALQTLYTF-IGKV2-28*01	-2.34206	0.147461	0.583455
CSSYTTSSTLVF-IGLV2-14*01	-5.31463	0.002441	0.079435
CQAWDSSTLYVF-IGLV3-1*01	3.69562	0.020996	0.310606
CQQANSFPFTF-IGKV1-12*01	-0.272669	0.769531	0.95183
CMQATQFPNTF-IGKV2-24*01	-8.83102	0.000977	0.061399
CQQRSNWPPLFTF-IGKV3-11*01	-2.20782	0.492188	0.874086
CQQRSNWPPSITF-IGKV3-11*01	-3.1718	0.898438	0.999006
CQQSYSTPHTF-IGKV1-39*01	0.0560851	0.764648	0.95183
CQQSYSTPLFTF-IGKV1-39*01	0.0325014	0.791016	0.95183
