# Supplementary material for: Multi-omics reveal vitamin D regulation of immune-gut microbiome interactions and tolerogenic pathways in inflammatory bowel disease
Source: Cell Rep Med. 2026 Mar 26;7(4):102703. doi: 10.1016/j.xcrm.2026.102703 (PMC13130636; doi:10.1016/j.xcrm.2026.102703)
Supplement: Table S3. Top 200 TCR clonotypes after vitamin D in IBD (Excel sheet), related to Figure 4 [file mmc3.xlsx]

## Sheet: Table S3
Table S3. Top 200 TCR Clonotypes After Vitamin D in IBD
TCR Clonotype	avg_log2FC	p_val	q value (FDR)
CAVMDSNYQLIW-TRAV1-2*01	0.0309394	1	1
CALWEVQELGKKIKVF-TRGV9*01	0.284705	1	1
CAVRDSNYQLIW-TRAV1-2*01	-0.444098	1	1
CALWEVRELGKKIKVF-TRGV9*01	1.0327	0.613839	0.613839
CAVGALNNNDMRF-TRAV8-3*01	0.946869	0.222252	0.222252
CAVLDSNYQLIW-TRAV1-2*01	0.215235	0.613839	0.613839
CASSESSTGDTEAFF-TRBV25-1*01	-0.186638	0.443128	0.443128
CASSPARGGPNPHEQFF-TRBV3-1*01	1.29559	0.061035	0.061035
CAVMDSSYKLIF-TRAV1-2*01	-0.592652	1	1
CAAMDSNYQLIW-TRAV1-2*01	-2.132	0.361719	0.361719
CAMSPYTGRRALTF-TRAV14/DV4*01	-1.40734	0.722656	0.722656
CASSSPFPPGGESTEAFF-TRBV12-3*01	-0.583626	0.936113	0.936113
CAVESNFGNEKLTF-TRAV12-2*01	0.513389	1	1
CAVNTGNQFYF-TRAV12-2*01	-1.66428	0.72955	0.72955
CAAWDYYKKLF-TRGV10*02	0.283383	0.939654	0.939654
CALWEVEELGKKIKVF-TRGV9*01	-1.2221	0.766961	0.766961
CASKSGEKETQYF-TRBV28*01	-0.479788	0.198929	0.198929
CAVCDLDDKIIF-TRAV39*01	0.514543	0.720215	0.720215
CAVTDSNYQLIW-TRAV1-2*01	-0.317821	0.361719	0.361719
CASSGQPYEQYF-TRBV28*01	-1.05044	0.648835	0.648835
CASSPVQGGYEQYF-TRBV7-2*02	1.11493	0.335537	0.335537
CAVKDSNYQLIW-TRAV1-2*01	0.120777	0.766961	0.766961
CAAFWGNTPLVF-TRAV5*01	0.0986531	0.766961	0.766961
CALWEVKELGKKIKVF-TRGV9*01	1.13405	0.401413	0.401413
CASSLASRGASEQFF-TRBV7-2*01	-0.173264	0.394646	0.394646
CASSLGIGYEQYF-TRBV28*01	0.653651	0.201305	0.201305
CASSLRQEPYNEQFF-TRBV7-8*01	0.729121	0.229244	0.229244
CASSQGAGQYF-TRBV3-1*01	-0.371275	0.673669	0.673669
CASSWNFGETQYF-TRBV7-3*01	-0.658999	0.648835	0.648835
CASSWVGYEQYF-TRBV28*01	-0.578659	0.958807	0.958807
CATDERQLTF-TRAV17*01	0.307511	0.640754	0.640754
CATSRGTGFYEQYF-TRBV15*02	0.228698	0.673669	0.673669
CVVADEKLTF-TRAV10*01	-0.289325	0.673669	0.673669
CAESGGSQGNLIF-TRAV5*01	-2.1993	0.613839	0.613839
CASSHDTGTANTGELFF-TRBV28*01	-0.477118	0.373746	0.373746
CASSLYEGVRLRTDTQYF-TRBV28*01	0.858762	0.184698	0.184698
CASSQRAGAGGEQFF-TRBV3-1*01	-0.481657	0.198929	0.198929
CASSYDRYNEQFF-TRBV27*01	0.423924	0.602539	0.602539
CASSYSIGRVAYEQYF-TRBV6-5*01	-1.44126	1	1
CAASRGPNQAGTALIF-TRAV13-1*02	-0.577464	0.747527	0.747527
CAELDYKLSF-TRAV13-2*01	0.764238	0.921263	0.921263
CAGNDMRF-TRAV35*01	-0.164799	0.978663	0.978663
CALWEAQELGKKIKVF-TRGV9*01	-1.19863	0.978663	0.978663
CALWEVGELGKKIKVF-TRGV9*01	-1.01397	0.806452	0.806452
CALWEVLELGKKIKVF-TRGV9*01	-1.11435	0.921263	0.921263
CALWEVPQELGKKIKVF-TRGV9*01	-0.640649	0.966355	0.966355
CAMTVGGATNKLIF-TRAV12-3*01	0.487638	0.747527	0.747527
CASSFAGQGSYEQYF-TRBV7-2*01	1.13595	0.40185	0.40185
CASSQDPGPSSGNTIYF-TRBV4-3*01	0.218371	0.673669	0.673669
FRVTLTDKLIF-TRDV3*01	10.5905	0.026042	0.026042
CASSTWTGEVYGNYGYTF-TRBV10-2*01	0.210186	0.491365	0.491365
CASSVGPVLGYEQFF-TRBV9*01	0.911791	0.16276	0.16276
CATDAHSGGGADGLTF-TRAV17*01	0.367585	0.683594	0.683594
CAVNTGFQKLVF-TRAV12-2*01	-0.410016	0.767116	0.767116
CAVSGGGADGLTF-TRAV41*01	-0.718643	0.958807	0.958807
CVVSDRGSTLGRLYF-TRAV10*01	1.31386	0.958807	0.958807
CAAWDTRLLVGSRY-TRGV10*02	10.341	0.026042	0.026042
CACDALLGDTADKLIF-TRDV2*01	-1.34595	0.936113	0.936113
CACDTVAVGDRSSTDKLIF-TRDV2*01	-0.882829	0.690625	0.690625
CAMRELR0GNMLTF-TRAV14/DV4*02	-0.297509	0.646433	0.646433
CASTLLAGGHNTGELFF-TRBV6-7*01	8.5977	0.024414	0.024414
CATWDGPGYYKKLF-TRGV2*01	5.67362	0.026042	0.026042
CASSKRDSTDTQYF-TRBV11-2*01	-0.528392	0.766961	0.766961
CASSLEGTVRGGYTF-TRBV27*01	0.396307	0.335537	0.335537
CASSLYGGPQETQYF-TRBV11-2*03	1.39912	0.119978	0.119978
CASSLYLDEPQHF-TRBV28*01	-1.088	0.613839	0.613839
CATRKKLF-TRGV4*01	1.98223	0.058129	0.058129
CATWDYYKKLF-TRGV4*02	-0.417505	1	1
CAAWDAHWLVQDI-TRGV10*02	0.1421	0.673669	0.673669
CAAWPNTTGWFKIF-TRGV10*01	-1.20093	0.648835	0.648835
CAAWYTTGWFKIF-TRGV10*02	-0.414901	0.198929	0.198929
CAEIFDDMRF-TRAV13-2*01	-0.759942	0.868264	0.868264
CAEKFEGGSQGNLIF-TRAV5*01	1.9934	0.067935	0.067935
CAISEPWGGKGQAGDEQFF-TRBV10-3*01	-0.349715	0.978663	0.978663
CASSEGGYTDTQYF-TRBV25-1*01	-1.30194	0.335537	0.335537
HRQSQPPGKQCFQDNL-TRAV26-1*01	4.40923	0.043403	0.043403
CASSSGASWETQYF-TRBV5-4*01	-2.14798	0.72955	0.72955
CASSSGQVNTEAFF-TRBV12-3*01	0.461297	0.766961	0.766961
CASSPIAGTGKLGYTF-TRBV7-2*01	4.06742	0.026042	0.026042
CATWDGYYKKLF-TRGV2*01	-1.60487	0.905107	0.905107
CATWDKIIIRNS-TRGV3*01	-0.439563	0.720688	0.720688
CAVSNT0GKSTF-TRAV8-1*01	1.69431	0.088206	0.088206
CAWVDF0RLMF-TRAV24*01	-0.701231	0.16276	0.16276
CIVAPNFGNEKLTF-TRAV26-1*01	-1.17103	0.747527	0.747527
HLPLSDSP-TRAV26-1*01	3.2345	0.043403	0.043403
CAAWDYGYKKLF-TRGV10*02	0.179347	0.198929	0.198929
GHKKLF-TRGV9*01	2.98493	0.026042	0.026042
CACLNSGGSNYKLTF-TRAV24*01	1.26137	0.198929	0.198929
CADGGGSNYKLTF-TRAV23/DV6*01	-0.828998	0.806452	0.806452
CAGKGGNTGKLIF-TRAV25*01	1.49151	0.161133	0.161133
CALWEVQELGKKNQGI-TRGV9*01	-0.504117	0.646433	0.646433
CASSDGVGVPLPQHF-TRBV19*01	2.36227	0.07512	0.07512
CASSLGLAGGDNEQFF-TRBV12-4*01	0.633506	0.491365	0.491365
CASSPDSQEQFF-TRBV28*01	-0.477198	0.905107	0.905107
CASSVNYSNQPQHF-TRBV12-3*01	0.987469	0.335537	0.335537
CATCDMFAGSRY-TRGV3*01	2.38979	0.119978	0.119978
CAAWGHTLYYKKLF-TRGV10*02	2.953	0.024414	0.024414
CATWETKLF-TRGV4*02	0.110772	0.806452	0.806452
CAVRDGDYKLSF-TRAV1-2*01	1.4178	0.978663	0.978663
CAVRDTTLGRLYF-TRAV1-1*01	1.29487	0.443128	0.443128
CAVRPDNYGQNFVF-TRAV20*01	-0.599155	0.646433	0.646433
CAVRPYYGQNFVF-TRAV1-2*03	1.69996	0.184698	0.184698
CAYYGATNKLIF-TRAV38-2/DV8*01	-1.90955	0.317383	0.317383
CSVEGTGGETVSGGYTF-TRBV29-1*01	-0.175928	0.978663	0.978663
CSVNSGSGNQPQHF-TRBV29-1*01	-0.536063	0.958807	0.958807
CAASALGKNKLVF-TRAV29/DV5*01	1.61198	0.266617	0.266617
CAASNGGGSNYKLTF-TRAV13-1*02	-0.660317	0.646433	0.646433
CACDHMGLEYTDKLIF-TRDV2*03	0.440874	0.198929	0.198929
CACDPLGGTDKLIF-TRDV2*01	-0.413162	0.921594	0.921594
CACHELWRKPRKSHL-TRAV38-2/DV8*01	3.49484	0.058129	0.058129
CAGGVYNQGGKLIF-TRAV27*01	2.02661	0.184698	0.184698
CALSEYEGTDKLIF-TRAV19*01	-1.19455	1	1
CALWEEELGKKIKVF-TRGV9*01	0.404892	0.766961	0.766961
CALWEQELGKKIKVF-TRGV9*01	-1.16628	0.727576	0.727576
CASSEGDLEQFF-TRBV6-1*01	-0.60153	0.766961	0.766961
CASSEYGAAYGYTF-TRBV25-1*01	-0.975651	0.978663	0.978663
CASSKQGATEAFF-TRBV6-5*01	1.25426	0.438904	0.438904
CASSTPSENTEAFF-TRBV19*01	-0.298117	0.72955	0.72955
CASSLPMQETQYF-TRBV28*01	2.83178	0.024414	0.024414
CATDNEGGSEKLVF-TRAV17*01	0.610758	0.198929	0.198929
CATWDCRFWRAL-TRGV3*01	2.63957	0.026042	0.026042
CATWDRIAIRNS-TRGV3*01	3.19023	0.118371	0.118371
CAVGPPGGYQKVTF-TRAV36/DV7*05	0.543962	0.613839	0.613839
CAVMDSNYQLIW-TRAV1-2*03	-0.158005	0.72955	0.72955
CAVSPRGARLMF-TRAV3*01	2.08697	0.088206	0.088206
CAVSSRNEGFGNVLHC-TRAV3*01	0.181022	0.515464	0.515464
CGADMGNN0RLMF-TRAV34*01	-2.08752	1	1
CGTVAYSGAGSYQLTF-TRAV30*05	2.72504	0.161133	0.161133
CSVEDGRMGGYTF-TRBV29-1*01	-2.55566	0.143914	0.143914
CAAWDKKLF-TRGV10*02	-2.91411	0.905107	0.905107
CAAWGFIRNS-TRGV10*01	3.0587	0.07512	0.07512
CALGDPPRPAGLEDKLIF-TRDV1*01	2.50026	0.335537	0.335537
CALWDLRWKLF-TRGV9*01	1.38872	0.390625	0.390625
CALWEVPYYKKLF-TRGV9*01	1.2675	0.390625	0.390625
CAMSVVDSNYQLIW-TRAV12-3*01	-0.00517771	0.335537	0.335537
CASSEFGANQPQHF-TRBV25-1*01	-0.16141	0.766961	0.766961
CASSLGDTYEQYF-TRBV28*01	-0.208251	1	1
CASSLGEDWGRDQPQHF-TRBV6-2*01	0.306005	1	1
CASSPERSYNEQFF-TRBV4-2*01	-0.0388924	0.720215	0.720215
CSVNVGQGDSNQPQHF-TRBV29-1*01	2.63423	0.026042	0.026042
CASSPQGSYEQYF-TRBV7-2*01	2.22849	0.088206	0.088206
CASSPRSGVDEQYF-TRBV3-1*01	0.434258	0.646433	0.646433
CASSPRTGAGGELFF-TRBV3-1*01	0.0959506	0.443128	0.443128
CASSQDGGSSYNEQFF-TRBV3-1*01	0.629701	0.335537	0.335537
CASSQDLTRIEQFF-TRBV4-1*01	0.315552	0.646433	0.646433
CASSYWTSGIYSYNEQFF-TRBV14*01	-0.630772	0.648835	0.648835
CATSDGDGTNSPLHF-TRBV24-1*01	1.10366	0.335537	0.335537
CATSPRDRVNTEAFF-TRBV15*02	-1.68414	0.978663	0.978663
CATWDGPLKETL-TRGV2*01	-1.36458	0.335537	0.335537
CATWDGPMGIIRNS-TRGV2*03	-0.747912	0.562022	0.562022
CATWDRCGWFKIF-TRGV8*01	3.98265	0.058129	0.058129
CATWDRPGFYYKKLF-TRGV8*01	2.70876	0.083705	0.083705
CATWDRPGIIIRNS-TRGV5*01	-0.912209	0.958807	0.958807
CATWDVREKLF-TRGV2*01	3.68035	0.07512	0.07512
CAVRDVKAAGNKLTF-TRAV1-1*01	0.27358	0.266617	0.266617
CSAPTTSSGNTIYF-TRBV20-1*02	1.34509	0.222252	0.222252
CSVTGVVNEQYF-TRBV29-1*01	-0.502554	1	1
CATWDEHNKKLF-TRGV2*02	2.6207	0.024414	0.024414
CAASPAIN0GNMLTF-TRAV29/DV5*01	-0.33692	0.766961	0.766961
CAATPRGSQGNLIF-TRAV13-1*02	0.0149736	0.648835	0.648835
CAAWDSIPPHYKKLF-TRGV10*02	1.3589	0.256148	0.256148
CACDTVLGDTPTDKLIF-TRDV2*01	2.36283	0.024414	0.024414
CAENTGGFKTIF-TRAV13-2*01	-0.66587	0.72955	0.72955
CAFWGAGSGPDMELIF-TRDV3*01	1.29749	0.256148	0.256148
CAGYSNTGKLIF-TRAV35*01	0.591736	0.443128	0.443128
CAHRGSGGGADGLTF-TRAV17*01	-0.952508	0.335537	0.335537
CALSEAWGGLRLTF-TRAV19*01	0.985102	0.515464	0.515464
CALWELQELGKKIKVF-TRGV9*01	-1.16769	0.766961	0.766961
CALWEPTKKLF-TRGV9*01	-0.503916	0.766961	0.766961
CAMSPTYNTDKLIF-TRAV14/DV4*02	4.94349	0.083705	0.083705
CASMDSNYQLIW-TRAV1-2*01	1.31496	1	1
CASRRRGDHSNQPQHF-TRBV5-1*01	2.2577	0.024414	0.024414
CASRMTGMGETQYF-TRBV27*01	-2.73185	0.335537	0.335537
CASSFDGTDNQPQHF-TRBV5-1*01	0.569234	0.335537	0.335537
CASSGTVFYEQYF-TRBV12-4*01	-0.735148	1	1
CASSHGPLSEAFF-TRBV28*01	-0.184939	0.335537	0.335537
CASSIDFQETQYF-TRBV19*01	-2.01403	0.390625	0.390625
CASSIEGAGVGYTF-TRBV19*01	-1.07432	0.181686	0.181686
CASSLSLERDYEQYV-TRBV5-1*01	-2.85327	0.097656	0.097656
CASSLTFSHEQYF-TRBV7-3*01	-0.891109	0.222252	0.222252
CASSQARRGWYNEQFF-TRBV14*01	-0.759159	0.720215	0.720215
CASSQEEETQYF-TRBV3-1*01	0.318491	0.766961	0.766961
CASSQVLLSQETQYF-TRBV3-1*01	-0.301568	0.978663	0.978663
CASSVGTGPQATNEKLFF-TRBV9*01	1.95795	0.143914	0.143914
CATRVGWIKTF-TRGV2*01	-0.265701	0.905107	0.905107
CATWDVPYYKKLF-TRGV2*01	-0.201777	0.438904	0.438904
CATWGTIIIRNS-TRGV3*01	1.85154	0.335537	0.335537
CAVESNFGNEKLTF-TRAV12-2*02	0.420265	0.978663	0.978663
CAVPRLFSGGYNKLIF-TRAV1-1*01	1.61574	0.875796	0.875796
CAVTSFSDGQKLLF-TRAV12-2*01	-0.0308093	0.958807	0.958807
CAVVDSNYQLIW-TRAV1-2*01	-3.56749	0.143914	0.143914
CAYRRENSGGSNYKLTF-TRAV38-2/DV8*01	0.0173535	0.646433	0.646433
CGTETWGDNYGQNFVF-TRAV30*01	0.25652	0.602539	0.602539
CSVEDYNEQFF-TRBV29-1*01	0.213622	0.905107	0.905107
CSVVVYLSTDTQYF-TRBV29-1*01	-2.07048	0.905107	0.905107
CVVNTGNQFYF-TRAV12-1*01	-0.522638	0.905107	0.905107
CAMSANFGNEKLTF-TRAV12-3*01	2.25636	0.024414	0.024414
CASSTPRTGTGRYEQYF-TRBV9*01	1.65753	0.024414	0.024414
CASNPGQGSYEQYF-TRBV5-6*01	-4.55109	0.043403	0.043403
RFSDGQKLLF-TRAV21*01	-1.75465	0.198929	0.198929
