# Supplementary material for: Multi-omics reveal vitamin D regulation of immune-gut microbiome interactions and tolerogenic pathways in inflammatory bowel disease
Source: Cell Rep Med. 2026 Mar 26;7(4):102703. doi: 10.1016/j.xcrm.2026.102703 (PMC13130636; doi:10.1016/j.xcrm.2026.102703)
Supplement: Table S5. TCR clonotype and Ig-seq correlations (Excel sheet), related to Figure 4 [file mmc4.xlsx]

## Sheet: Table S5
Table S5. TCR Clonotype Ig-Seq Correlations
TCR Clonotype	Ig-Seq	Pearson R	P Value
GHKKLF-TRGV9*01	IgA-s_lactaris	0.561	2.795e-09
CACDTVLGDTPTDKLIF-TRDV2*01	IgA-s_lactaris	0.501	1.981e-07
CATWDEHNKKLF-TRGV2*02	IgG-g_Bacteroides	0.455	3.226e-06
CATWDEHNKKLF-TRGV2*02	IgA-p_Bacteriodetes	0.42	2.053e-05
FRVTLTDKLIF-TRDV3*01	IgG-g_Bacteroides	0.419	2.161e-05
GHKKLF-TRGV9*01	IgG-s_lactaris	0.419	2.179e-05
FRVTLTDKLIF-TRDV3*01	IgA-p_Bacteriodetes	0.387	9.939e-05
CASNPGQGSYEQYF-TRBV5-6*01	IgA-c_Gammaproteobacteria	0.379	0.0001418
CATWDEHNKKLF-TRGV2*02	IgG-c_Bacteroidia	0.374	0.0001722
CATWDEHNKKLF-TRGV2*02	IgG-o_Bacteroidales	0.374	0.0001722
CASTLLAGGHNTGELFF-TRBV6-7*01	IgG-g_Bacteroides	0.374	0.0001749
CACDTVLGDTPTDKLIF-TRDV2*01	IgG-s_lactaris	0.371	0.0001947
CASNPGQGSYEQYF-TRBV5-6*01	IgA-p_Proteobacteria	0.369	0.0002156
CATWDEHNKKLF-TRGV2*02	IgG-p_Bacteroidetes	0.352	0.0004291
CAAWDTRLLVGSRY-TRGV10*02	IgG-g_Bacteroides	0.352	0.0004351
FRVTLTDKLIF-TRDV3*01	IgG-c_Bacteroidia	0.347	0.0005356
FRVTLTDKLIF-TRDV3*01	IgG-o_Bacteroidales	0.347	0.0005356
CASTLLAGGHNTGELFF-TRBV6-7*01	IgA-p_Bacteriodetes	0.341	0.0006786
FRVTLTDKLIF-TRDV3*01	IgG-p_Bacteroidetes	0.328	0.001121
CAAWDTRLLVGSRY-TRGV10*02	IgA-p_Bacteriodetes	0.319	0.00154
CASNPGQGSYEQYF-TRBV5-6*01	IgG-o_Pseudomonadales	0.317	0.001649
CASSTPRTGTGRYEQYF-TRBV9*01	IgG-g_Pediococcus	0.315	0.001786
CAMSANFGNEKLTF-TRAV12-3*01	IgG-g_Pediococcus	0.309	0.002197
CATWDCRFWRAL-TRGV3*01	IgG-p_Firmicutes	0.304	0.002639
CASTLLAGGHNTGELFF-TRBV6-7*01	IgG-c_Bacteroidia	0.302	0.002774
CASTLLAGGHNTGELFF-TRBV6-7*01	IgG-o_Bacteroidales	0.302	0.002774
CATWDCRFWRAL-TRGV3*01	IgA-c_Clostridia	0.302	0.002807
CASNPGQGSYEQYF-TRBV5-6*01	IgG-c_Gammaproteobacteria	0.292	0.003919
CAAWDTRLLVGSRY-TRGV10*02	IgG-c_Bacteroidia	0.284	0.00507
CAAWDTRLLVGSRY-TRGV10*02	IgG-o_Bacteroidales	0.284	0.005071
CASTLLAGGHNTGELFF-TRBV6-7*01	IgG-p_Bacteroidetes	0.282	0.005357
CASSPIAGTGKLGYTF-TRBV7-2*01	IgA-f_Lachnospiraceae	0.275	0.006594
CATWDCRFWRAL-TRGV3*01	IgG-o_Clostridiales	0.272	0.00725
CAAWDTRLLVGSRY-TRGV10*02	IgG-p_Firmicutes	0.271	0.007537
CASNPGQGSYEQYF-TRBV5-6*01	IgG-p_Proteobacteria	0.269	0.008155
CAAWGHTLYYKKLF-TRGV10*02	IgA-f_Lachnospiraceae	0.265	0.009
CAAWDTRLLVGSRY-TRGV10*02	IgG-p_Bacteroidetes	0.265	0.009138
CASRRRGDHSNQPQHF-TRBV5-1*01	IgG-g_Pediococcus	0.263	0.0096
CASSLPMQETQYF-TRBV28*01	IgG-p_Firmicutes	0.26	0.01052
CASSPIAGTGKLGYTF-TRBV7-2*01	IgA-s_lactaris	0.259	0.01095
CAAWGHTLYYKKLF-TRGV10*02	IgG-p_Firmicutes	0.258	0.01122
CSVNVGQGDSNQPQHF-TRBV29-1*01	IgG-o_Clostridiales	0.254	0.01247
CATWDEHNKKLF-TRGV2*02	IgG-p_Firmicutes	0.242	0.01742
HRQSQPPGKQCFQDNL-TRAV26-1*01	IgG-p_Firmicutes	0.235	0.0212
CACDTVLGDTPTDKLIF-TRDV2*01	IgA-f_Lachnospiraceae	0.234	0.02155
CAAWDTRLLVGSRY-TRGV10*02	IgA-c_Clostridia	0.228	0.02547
CAAWDTRLLVGSRY-TRGV10*02	IgG-o_Clostridiales	0.224	0.02841
CSVNVGQGDSNQPQHF-TRBV29-1*01	IgA-f_Lachnospiraceae	0.221	0.03078
HRQSQPPGKQCFQDNL-TRAV26-1*01	IgA-c_Clostridia	0.219	0.03194
CACDTVLGDTPTDKLIF-TRDV2*01	IgG-g_Catenibacterium	0.218	0.03305
CASSPIAGTGKLGYTF-TRBV7-2*01	IgG-o_Clostridiales	0.217	0.0335
HRQSQPPGKQCFQDNL-TRAV26-1*01	IgG-o_Clostridiales	0.213	0.03765
CACDTVLGDTPTDKLIF-TRDV2*01	IgG-o_Clostridiales	0.21	0.04
CASNPGQGSYEQYF-TRBV5-6*01	IgA-f_Lactobacillaceae	0.209	0.04089
GHKKLF-TRGV9*01	IgG-o_Clostridiales	0.206	0.04439
CAAWGHTLYYKKLF-TRGV10*02	IgA-g_Blautia	0.205	0.04522
CAAWGHTLYYKKLF-TRGV10*02	IgA-c_Clostridia	0.203	0.04715
CASSLPMQETQYF-TRBV28*01	IgA-c_Gammaproteobacteria	-0.202	0.04795
HRQSQPPGKQCFQDNL-TRAV26-1*01	IgG-c_Gammaproteobacteria	-0.205	0.04469
CATWDCRFWRAL-TRGV3*01	IgA-c_Gammaproteobacteria	-0.208	0.0424
CAMSANFGNEKLTF-TRAV12-3*01	IgA-c_Gammaproteobacteria	-0.209	0.04105
CASSLPMQETQYF-TRBV28*01	IgA-p_Proteobacteria	-0.21	0.03963
CASNPGQGSYEQYF-TRBV5-6*01	IgA-f_Lachnospiraceae	-0.214	0.03649
CASRRRGDHSNQPQHF-TRBV5-1*01	IgA-c_Gammaproteobacteria	-0.214	0.0361
CATWDCRFWRAL-TRGV3*01	IgA-p_Proteobacteria	-0.215	0.03513
CAMSANFGNEKLTF-TRAV12-3*01	IgA-p_Proteobacteria	-0.218	0.03302
CASSLPMQETQYF-TRBV28*01	IgG-p_Proteobacteria	-0.221	0.03049
CATWDCRFWRAL-TRGV3*01	IgG-p_Proteobacteria	-0.222	0.02936
CASRRRGDHSNQPQHF-TRBV5-1*01	IgA-p_Proteobacteria	-0.224	0.02853
CASSLPMQETQYF-TRBV28*01	IgG-c_Gammaproteobacteria	-0.226	0.02667
CATWDCRFWRAL-TRGV3*01	IgG-c_Gammaproteobacteria	-0.228	0.02569
CAMSANFGNEKLTF-TRAV12-3*01	IgG-p_Proteobacteria	-0.229	0.02495
CAAWGHTLYYKKLF-TRGV10*02	IgA-c_Gammaproteobacteria	-0.231	0.02328
CAMSANFGNEKLTF-TRAV12-3*01	IgG-c_Gammaproteobacteria	-0.234	0.02185
CASSTPRTGTGRYEQYF-TRBV9*01	IgA-c_Gammaproteobacteria	-0.235	0.02112
CASRRRGDHSNQPQHF-TRBV5-1*01	IgG-p_Proteobacteria	-0.24	0.01841
CAAWGHTLYYKKLF-TRGV10*02	IgA-p_Proteobacteria	-0.241	0.01793
CASSTPRTGTGRYEQYF-TRBV9*01	IgA-p_Proteobacteria	-0.244	0.01672
CASRRRGDHSNQPQHF-TRBV5-1*01	IgG-c_Gammaproteobacteria	-0.246	0.01581
CASSTPRTGTGRYEQYF-TRBV9*01	IgG-p_Proteobacteria	-0.246	0.01562
CASSTPRTGTGRYEQYF-TRBV9*01	IgG-c_Gammaproteobacteria	-0.252	0.01327
CAAWGHTLYYKKLF-TRGV10*02	IgG-p_Proteobacteria	-0.26	0.01051
CAAWGHTLYYKKLF-TRGV10*02	IgG-c_Gammaproteobacteria	-0.267	0.008671
CASNPGQGSYEQYF-TRBV5-6*01	IgA-c_Clostridia	-0.303	0.002702
