# Supplementary material for: Multi-omics reveal vitamin D regulation of immune-gut microbiome interactions and tolerogenic pathways in inflammatory bowel disease
Source: Cell Rep Med. 2026 Mar 26;7(4):102703. doi: 10.1016/j.xcrm.2026.102703 (PMC13130636; doi:10.1016/j.xcrm.2026.102703)
Supplement: Table S7. Association of α4β7+ T cells and Ig-bound gut bacteria (Excel sheet), related to Figure 6 [file mmc5.xlsx]

## Sheet: Table S7
	Supplementary Table S7. Association of α4β7+ T Cells and Ig-bound Gut Bacteria
	α4β7+ T Cell Subtype	Ig-Seq	Pearson R	P Value
	gdT	IgG-s_hiranonis	0.61987	1.64939e-11
	CD8 Naive	IgG-s_hiranonis	0.399648	5.48624e-05
	gdT	IgA-p_Proteobacteria	0.386871	9.87499e-05
	CD4 Tfh	IgA-g_Phyllobacterium	0.377382	0.000150472
	CD4 Tfh	IgA-c_Alphaproteobacteria	0.337255	0.000779033
	gdT	IgA-c_Gammaproteobacteria	0.330297	0.00101405
	TReg Cytotoxic	IgG-o_Clostridiales	0.314402	0.00181063
	gdT	IgG-c_Gammaproteobacteria	0.312249	0.00195391
	CD4 Tfh	IgA-s_veronii	0.306706	0.00237097
	CD4 Tfh	IgA-f_Pseudomonadaceae	0.306082	0.00242263
	CD4 Th1	IgA-g_Blautia	0.300049	0.00297694
	CD4 Th17	IgA-g_Phyllobacterium	0.299235	0.00305983
	TReg Cytotoxic	IgA-c_Clostridia	0.29854	0.00313222
	TReg Naive	IgG-p_Firmicutes	0.295036	0.00352129
	TReg Cytotoxic	IgG-p_Firmicutes	0.294881	0.00353952
	TReg KLRB1+RORC+	IgA-p_Proteobacteria	0.274017	0.00690158
	CD4 Tfh	IgG-s_viridiflava	0.271247	0.0075139
	CD4 Th17	IgA-c_Alphaproteobacteria	0.26994	0.00781913
	TReg KLRB1+RORC+	IgA-c_Gammaproteobacteria	0.268247	0.00823057
	CD4 Th17	IgA-s_veronii	0.267421	0.00843828
	CD4 Th17	IgA-f_Pseudomonadaceae	0.266814	0.00859374
	CD4 HLA-DR+ memory	IgA-p_Proteobacteria	0.266484	0.00867936
	CD8 Tem GZMB+	IgG-s_hiranonis	0.259091	0.0108033
	TReg KLRB1+RORC+	IgG-c_Gammaproteobacteria	0.258115	0.0111152
	CD4 Th1	IgG-g_Catenibacterium	0.255443	0.0120098
	gdT	IgG-p_Proteobacteria	0.248835	0.0144964
	CD4 HLA-DR+ memory	IgG-p_Proteobacteria	0.248463	0.0146486
	CD4 HLA-DR+ memory	IgA-c_Alphaproteobacteria	0.246652	0.0154104
	TReg KLRB1+RORC+	IgG-p_Proteobacteria	0.245471	0.0159258
	CD4 Tfh	IgG-o_Pseudomonadales	0.245065	0.0161062
	CD4 Th1	IgA-f_Lachnospiraceae	0.244262	0.0164685
	TReg Cytotoxic	IgA-f_Lachnospiraceae	0.244134	0.0165266
	CD4 HLA-DR+ memory	IgA-g_Phyllobacterium	0.241449	0.0177931
	CD4 HLA-DR+ memory	IgA-c_Gammaproteobacteria	0.240301	0.0183597
	CD4 Th1/Th17	IgG-g_Catenibacterium	0.232656	0.022543
	CD4 HLA-DR+ memory	IgG-o_Pseudomonadales	0.22455	0.027844
	CD4 Tfh	IgG-o_Clostridiales	0.224415	0.0279403
	TReg Naive	IgG-o_Clostridiales	0.22355	0.0285653
	TReg Naive	IgA-f_Lachnospiraceae	0.217792	0.0330381
	CD4 Th17	IgG-g_Enterococcus	0.217701	0.0331127
	CD4 Th17	IgG-f_Enterococcaceae	0.216904	0.0337773
	CD4 Temra	IgG-g_Pediococcus	0.213004	0.0371928
	CD4 HLA-DR+ memory	IgG-s_viridiflava	0.212216	0.0379169
	TReg Naive	IgA-c_Clostridia	0.208248	0.0417446
	CD4 Naive	IgA-c_Fusobacteria	-0.202311	0.0480688
	TReg Cytotoxic	IgG-f_Lactobacillaceae	-0.204792	0.0453352
	TReg Cytotoxic	IgG-c_Gammaproteobacteria	-0.209221	0.0407772
	CD8 Tem GZMK+	IgA-c_Gammaproteobacteria	-0.220557	0.0308216
	CD4 Tfh	IgG-f_Lactobacillaceae	-0.232456	0.0226626
	CD4 Naive	IgG-g_Pediococcus	-0.238313	0.0193772
	CD4 Th17	IgG-f_Lactobacillaceae	-0.244797	0.0162264
	CD4 Naive	IgG-f_Lactobacillaceae	-0.248047	0.0148206
	TReg Cytotoxic	IgG-p_Proteobacteria	-0.249604	0.0141857
	TReg KLRB1+RORC+	IgG-p_Firmicutes	-0.265335	0.00898311
	TReg Cytotoxic	IgA-c_Gammaproteobacteria	-0.295752	0.00343843
	TReg Cytotoxic	IgA-p_Proteobacteria	-0.297022	0.0032958
	TReg Naive	IgG-p_Proteobacteria	-0.322199	0.00136777
	TReg Naive	IgG-c_Gammaproteobacteria	-0.335994	0.000817534
	TReg Naive	IgA-c_Gammaproteobacteria	-0.352811	0.000422467
	TReg Naive	IgA-p_Proteobacteria	-0.358036	0.000341544
